# Supplementary material for: Informed Therapeutic Microbiome Modulation for Post-Infectious Irritable Bowel Syndrome: Pilot Experience of a Microbiome Clinic
Source: Nutrients. 2026 Feb 2;18(3):490. doi: 10.3390/nu18030490 (PMC12899445; doi:10.3390/nu18030490)
Supplement: Supplementary file 1 [file nutrients-18-00490-s001.zip]

Archive with 1 entries (1 files):
- nutrients-4099174-supplementary.pdf
